# Supplementary material for: Development and validation of a clinical prognostic model for BRAF V600E-mutated colorectal cancer patients based on pathological stage, microsatellite status, and primary tumor site
Source: Front Oncol. 2024 Oct 11;14:1461237. doi: 10.3389/fonc.2024.1461237 (PMC11502291; doi:10.3389/fonc.2024.1461237)
Supplement: Supplementary Table 1 — The specific score of each variable and the calculation formula of survival probability at different time points. [file Table1.xlsx]

## Sheet: Sheet1
left	1 (yes)	0 (no)
point	0	24.1
MSI	1 (yes)	0 (no)
point	0	39.2
stage	I/II	III	IV
point	0	46.5	100
"12-Month Survival probability = 0.011* points+0.273 "
"36-Month survival probability = 0.011 * points + 0.529"
"60-Month survival probability = 0.017 * points + 0.49"
